# Supplementary material for: Computational and Molecular Dynamics Insights into the Antithrombotic Mechanism of Triterpenes Derived from Melaleuca bracteata var. Revolution Gold (Myrtaceae)
Source: Molecules. 2026 Mar 3;31(5):848. doi: 10.3390/molecules31050848 (PMC12986523; doi:10.3390/molecules31050848)
Supplement: Supplementary file 1 [file molecules-31-00848-s001.zip]

Archive with 1 entries (1 files):
- molecules-4147475-supplementary.pdf
